# Supplementary material for: Tick-borne encephalitis epidemiology and surveillance in Poland, and comparison with selected European countries before and during the COVID-19 pandemic, 2008 to 2020
Source: Euro Surveill. 2023 May 4;28(18):2200452. doi: 10.2807/1560-7917.ES.2023.28.18.2200452 (PMC10161683; doi:10.2807/1560-7917.ES.2023.28.18.2200452)
Supplement: Supplement [file 22-00452_HORDOWICZ_Supplement.xlsx]

## Sheet: Supplement
This supplementary material is hosted by Eurosurveillance as supporting information alongside the article Tick-borne encephalitis epidemiology and surveillance in Poland, and comparison with selected European countries before and during the COVID-19 pandemic (2008-2020) on behalf of the authors who remain responsible for the accuracy and appropriateness of the content. The same standards for ethi…
	Year	(A84) NIPH NIH-NRI	(A84) NGHMS	Ratio of A84 NGHMS to NIPH NIH-NRI	(A86) NIPH NIH-NRI	(A86) NGHMS	Ratio of A86 NGHMS to NIPH NIH-NRI
	2008	202	205	2023-01-01	167	232	1939-01-01
	2009	351	376	2023-07-01	137	340	1948-02-01
	2010	294	350	2019-01-01	124	320	1958-02-01
	2011	221	225	2023-02-01	141	344	1944-02-01
	2012	190	214	2013-01-01	111	345	2023-11-03
	2013	227	217	0.96	110	331	2023-01-03
	2014	195	155	0.79	103	316	2023-07-03
	2015	149	127	0.85	94	233	1948-02-01
	2016	283	396	1940-01-01	104	268	1958-02-01
	2017	283	369	1930-01-01	78	211	1971-02-01
	2018	197	308	1956-01-01	79	244	2023-09-03
	2019	265	324	2022-01-01	63	187	1997-02-01
	2020	159	354	2023-02-01	21	103	1990-04-01
Province	2020
Dolnośląskie	0.38
Kujawsko-Pomorskie	0.19
Lubelskie	0.29
Lubuskie	0
Łódzkie	0.12
Małopolskie	0.38
Mazowieckie	0.39
Opolskie	0.2
Podkarpackie	0.05
Podlaskie	7.14
Pomorskie	0.17
Śląskie	0.07
Świętokrzyskie	0.33
Warmińsko-Mazurskie	2.32
Wielkopolskie	0.06
Zachodniopomorskie	0.24
Province	2020
Dolnośląskie	0.31
Kujawsko-Pomorskie	0.05
Lubelskie	0.29
Lubuskie	0
Łódzkie	0.08
Małopolskie	0.35
Mazowieckie	0.26
Opolskie	0.2
Podkarpackie	0
Podlaskie	6.63
Pomorskie	0.09
Śląskie	0
Świętokrzyskie	0.24
Warmińsko-Mazurskie	2.11
Wielkopolskie	0
Zachodniopomorskie	0
Province	2020
Dolnośląskie	0
Kujawsko-Pomorskie	0.14
Lubelskie	0
Lubuskie	0
Łódzkie	0
Małopolskie	0
Mazowieckie	0.07
Opolskie	0
Podkarpackie	0.05
Podlaskie	0.42
Pomorskie	0.04
Śląskie	0.04
Świętokrzyskie	0
Warmińsko-Mazurskie	0.14
Wielkopolskie	0.03
Zachodniopomorskie	0.12
